# Supplementary material for: Diet Switching by Mammalian Herbivores in Response to Exotic Grass Invasion
Source: PLoS One. 2016 Feb 26;11(2):e0150167. doi: 10.1371/journal.pone.0150167 (PMC4769132; doi:10.1371/journal.pone.0150167)
Supplement: S1 Database — (TXT) [file pone.0150167.s001.txt]

trt	ampm	animal	bite.T.pcnt	bite.IT.pcnt	bite.INT.pcnt	sum.IT.INT	available.IT.pcnt	selectv.FS2b
0	AM	Narizinho	6.382978723	93.61702128	0	93.61702128	97.20930233	0.963045913
0	AM	Miluca	6.382978723	93.61702128	0	93.61702128	95.11627907	0.984237632
0	AM	Zebuz	0	100	0	100	97.26190476	1.028151775
0	AM	Casc	8.695652174	91.30434783	0	91.30434783	97.5	0.936454849
25	PM	Narizinho	14	86	0	86	68.36734694	1.257910448
25	PM	Miluca	18	82	0	82	62.91836735	1.30327603
25	PM	Zebuz	14	82	4	86	53.57142857	1.605333333
25	PM	Casc	12	88	0	88	50.6122449	1.738709677
50	AM	Narizinho	32.60869565	65.2173913	2.173913043	67.39130435	58	1.16191904
50	AM	Miluca	43.47826087	54.34782609	2.173913043	56.52173913	53.18181818	1.062801932
50	AM	Zebuz	26.08695652	73.91304348	0	73.91304348	55.77777778	1.325134246
50	AM	Casc	76.08695652	23.91304348	0	23.91304348	56.64444444	0.422160438
50	PM	Narizinho	30	70	0	70	54.28571429	1.289473684
50	PM	Miluca	20	80	0	80	55.91836735	1.430656934
50	PM	Zebuz	10	86	4	90	69.36170213	1.297546012
50	PM	Casc	28	66	6	72	65.20408163	1.104225352
75	AM	Narizinho	60	40	0	40	25.95744681	1.540983607
75	AM	Miluca	36	64	0	64	27.2826087	2.345816733
75	AM	Zebuz	46.93877551	53.06122449	0	53.06122449	26.02040816	2.039215686
75	AM	Casc	30.6122449	69.3877551	0	69.3877551	35.3877551	1.960784314
75	PM	Narizinho	78.26086957	21.73913043	0	21.73913043	22.81395349	0.952887471
75	PM	Miluca	45.65217391	50	4.347826087	54.34782609	33.76744186	1.609474189
75	PM	Zebuz	33.33333333	66.66666667	0	66.66666667	20.22222222	3.296703297
75	PM	Casc	57.77777778	40	2.222222222	42.22222222	36.95555556	1.14251353
