# Supplementary material for: Diet Switching by Mammalian Herbivores in Response to Exotic Grass Invasion
Source: PLoS One. 2016 Feb 26;11(2):e0150167. doi: 10.1371/journal.pone.0150167 (PMC4769132; doi:10.1371/journal.pone.0150167)
Supplement: S2 Database — (TXT) [file pone.0150167.s002.txt]

trt	trt.pcnt	ampm	agroup	animal	pcnt.bite.T	pcnt.bite.IT	pcnt.bite.INT	sum.IT.INT	available.IT.pcnt	selectv.FS2b
0	1.9	AM	1	laranja	2.222222222	93.33333333	4.444444444	97.77777778	97.75	1.000284172
0	1.9	AM	1	vermelha	0	100	0	100	98.125	1.01910828
0	1.9	AM	2	verde	6.666666667	91.11111111	2.222222222	93.33333333	98.77777778	0.94488189
0	1.9	AM	2	rosa	4.444444444	95.55555556	0	95.55555556	99.22222222	0.963045913
0	1.9	AM	2	amarela	0	97.77777778	2.222222222	100	98.52272727	1.014994233
0	3.1	PM	1	laranja	13.33333333	86.66666667	0	86.66666667	97.66666667	0.887372014
0	3.1	PM	1	vermelha	2.222222222	97.77777778	0	97.77777778	96.44444444	1.013824885
0	3.1	PM	1	marrom	2.222222222	97.78	0	97.78	97.04545455	1.007569087
0	3.1	PM	1	azul	0	100	0	100	97.44444444	1.02622577
0	3.1	PM	2	verde	4.444444444	93.33333333	2.222222222	95.55555556	97.09302326	0.984165003
0	3.1	PM	2	bordo	4.444444444	84.44444444	11.11	95.55444444	97.15909091	0.98348434
0	3.1	PM	2	rosa	0	100	0	100	96.04651163	1.041162228
0	3.1	PM	2	amarela	2.222222222	95.55555556	2.222222222	97.77777778	97.27272727	1.005192108
25	19.8	AM	1	laranja	60.46511628	30.23255814	9.302325581	39.53488372	62.82352941	0.629300584
25	19.8	AM	1	vermelha	22.72727273	63.63636364	13.63636364	77.27272727	63.23529412	1.221987315
25	19.8	AM	1	marrom	2.272727273	97.72727273	0	97.72727273	57.5	1.699604743
25	19.8	AM	1	azul	10	90	0	90	65.44117647	1.375280899
25	19.8	AM	2	verde	22.22222222	68.88888889	8.888888889	77.77777778	70.12195122	1.109178744
25	19.8	AM	2	bordo	5	85	10	95	62.4047619	1.522319725
25	19.8	AM	2	rosa	11.11111111	75.55555556	13.33333333	88.88888889	70.5952381	1.259134345
25	19.8	AM	2	amarela	9.523809524	85.71428571	4.761904762	90.47619048	62.07317073	1.457573206
25	33.3	PM	1	laranja	4.444444444	68.88888889	26.66666667	95.55555556	64.26829268	1.486822686
25	33.3	PM	1	vermelha	8.888888889	82.22222222	8.888888889	91.11111111	63.88095238	1.426264132
25	33.3	PM	1	azul	6.818181818	90.90909091	2.272727273	93.18181818	70.62222222	1.319440471
25	33.3	PM	2	verde	8.888888889	88.88888889	2.222222222	91.11111111	74.35714286	1.225317537
25	33.3	PM	2	bordo	4.444444444	82.22222222	13.33333333	95.55555556	72.73333333	1.313779407
25	33.3	PM	2	rosa	8.888888889	80	11.11111111	91.11111111	72.5952381	1.255056303
25	33.3	PM	2	amarela	4.444444444	91.11111111	4.444444444	95.55555556	61.77777778	1.54676259
50	47.5	AM	1	vermelha	11.11111111	88.88888889	0	88.88888889	77.08888889	1.153070049
50	47.5	AM	1	marrom	12.5	87.5	0	87.5	56.88888889	1.538085938
50	47.5	AM	1	azul	15.55555556	82.22222222	2.222222222	84.44444444	81.77777778	1.032608696
50	43.5	PM	1	laranja	21.95121951	65.85365854	12.19512195	78.04878049	60.11111111	1.298408548
50	43.5	PM	1	vermelha	13.33333333	84.44444444	2.222222222	86.66666667	58.44444444	1.482889734
50	43.5	PM	1	marrom	24.44444444	64.44444444	11.11111111	75.55555556	46.66666667	1.619047619
50	43.5	PM	1	azul	20	73.33333333	6.666666667	80	54.44444444	1.469387755
50	43.5	PM	2	verde	31.11111111	68.88888889	0	68.88888889	55.44444444	1.24248497
50	43.5	PM	2	rosa	33.33333333	66.66666667	0	66.66666667	52.22222222	1.276595745
75	70.6	AM	1	laranja	33.33333333	44.44444444	22.22222222	66.66666667	38.79069767	1.7186251
75	70.6	AM	1	vermelha	22.72727273	72.72727273	4.545454545	77.27272727	56.38636364	1.370415155
75	70.6	AM	1	azul	16.27906977	81.39534884	2.325581395	83.72093023	32.44444444	2.58043963
75	70.6	AM	2	verde	9.090909091	79.54545455	11.36363636	90.90909091	29.575	3.073849228
75	70.6	AM	2	bordo	30.23255814	65.11627907	4.651162791	69.76744186	31.175	2.23792917
75	70.6	AM	2	rosa	17.77777778	62.22222222	20	82.22222222	29.675	2.770757278
75	70.6	AM	2	amarela	15.55555556	71.11111111	13.33333333	84.44444444	35.05	2.409256618
75	69	PM	1	laranja	44.44444444	31.11111111	24.44444444	55.55555556	18.61904762	2.983802217
75	69	PM	1	vermelha	42.22222222	55.55555556	2.222222222	57.77777778	19.82222222	2.914798206
75	69	PM	1	marrom	33.33333333	62.22222222	4.444444444	66.66666667	40.33333333	1.652892562
75	69	PM	1	azul	40	35.55555556	24.44444444	60	36.05	1.664355062
75	69	PM	2	verde	17.77777778	77.77777778	4.444444444	82.22222222	27.88888889	2.948207171
75	69	PM	2	bordo	25	54.54545455	20.45454545	75	44.84090909	1.672579828
75	69	PM	2	rosa	22.22222222	68.88888889	8.888888889	77.77777778	55.38636364	1.404276661
75	69	PM	2	amarela	13.63636364	75	11.36363636	86.36363636	21.81395349	3.959100601
