# Supplementary material for: Diet Switching by Mammalian Herbivores in Response to Exotic Grass Invasion
Source: PLoS One. 2016 Feb 26;11(2):e0150167. doi: 10.1371/journal.pone.0150167 (PMC4769132; doi:10.1371/journal.pone.0150167)
Supplement: S3 Database — (TXT) [file pone.0150167.s003.txt]

trt	trt.pcnt	ampm	animal	available.T.pcnt	select.T.pcnt	selectv.Path
0	1.9	AM	Narizinho	3.213166144	2.790697674	1.004364937
0	1.9	AM	Miluca	4.530744337	4.88372093	0.99630272
0	1.9	AM	Zebuz	2.710144928	2.738095238	0.999712711
0	1.9	AM	Casc	2.761627907	2.5	1.002690583
25	33.3	PM	Narizinho	30.44810127	31.63265306	0.982968807
25	33.3	PM	Miluca	36.36635945	37.08163265	0.988759511
25	33.3	PM	Zebuz	40.86666667	46.42857143	0.905942986
25	33.3	PM	Casc	47.14962594	49.3877551	0.957651593
50	47.5	AM	Narizinho	40.95641026	42	0.982325097
50	47.5	AM	Miluca	45.7010582	46.81818182	0.97942642
50	47.5	AM	Zebuz	47.44931507	44.22222222	1.061409149
50	47.5	AM	Casc	48.54473684	43.35555556	1.100848406
50	43.5	PM	Narizinho	50.90909091	45.71428571	1.105820106
50	43.5	PM	Miluca	43.41346154	44.08163265	0.988192048
50	43.5	PM	Zebuz	35.73170732	30.63829787	1.079252291
50	43.5	PM	Casc	39.53703704	34.79591837	1.078413601
75	70.6	AM	Narizinho	75.84139785	74.04255319	1.074459799
75	70.6	AM	Miluca	70.08955224	72.7173913	0.912143105
75	70.6	AM	Zebuz	73.92913386	73.97959184	0.998064584
75	70.6	AM	Casc	62.61670762	64.6122449	0.946619542
75	69	PM	Narizinho	78.73829201	77.18604651	1.073006623
75	69	PM	Miluca	67.26525199	66.23255814	1.031547329
75	69	PM	Zebuz	77.66312997	79.77777778	0.905329269
75	69	PM	Casc	64.41414141	63.04444444	1.038489923
