# Supplementary material for: Diet Switching by Mammalian Herbivores in Response to Exotic Grass Invasion
Source: PLoS One. 2016 Feb 26;11(2):e0150167. doi: 10.1371/journal.pone.0150167 (PMC4769132; doi:10.1371/journal.pone.0150167)
Supplement: S4 Database — (TXT) [file pone.0150167.s004.txt]

trt	trt.pcnt	ampm	agroup	animal	selectv.Path
0	1.9	AM	1	laranja	1.0034
0	1.9	AM	1	vermelha	1.0031
0	1.9	AM	2	verde	1.0115
0	1.9	AM	2	rosa	1.0146
0	1.9	AM	2	amarela	1.0153
0	3.1	PM	1	laranja	1.0016
0	3.1	PM	1	vermelha	0.9880
0	3.1	PM	1	marrom	0.9960
0	3.1	PM	1	azul	1.0055
0	3.1	PM	2	verde	1.0012
0	3.1	PM	2	bordo	0.9945
0	3.1	PM	2	rosa	0.9935
0	3.1	PM	2	amarela	1.0013
25	19.8	AM	1	laranja	1.0130
25	19.8	AM	1	vermelha	1.0489
25	19.8	AM	1	marrom	0.8899
25	19.8	AM	1	azul	1.0003
25	19.8	AM	2	verde	0.9620
25	19.8	AM	2	bordo	1.0067
25	19.8	AM	2	rosa	1.0182
25	19.8	AM	2	amarela	0.9878
25	33.3	PM	1	laranja	0.9598
25	33.3	PM	1	vermelha	0.9485
25	33.3	PM	1	azul	1.0796
25	33.3	PM	2	verde	1.0091
25	33.3	PM	2	bordo	1.0739
25	33.3	PM	2	rosa	1.0342
25	33.3	PM	2	amarela	0.9880
50	47.5	AM	1	vermelha	1.0369
50	47.5	AM	1	marrom	0.9565
50	47.5	AM	1	azul	0.9889
50	43.5	PM	1	laranja	1.1606
50	43.5	PM	1	vermelha	0.9954
50	43.5	PM	1	marrom	0.9444
50	43.5	PM	1	azul	0.9521
50	43.5	PM	2	verde	0.9683
50	43.5	PM	2	rosa	0.9389
75	70.6	AM	1	laranja	1.1502
75	70.6	AM	1	vermelha	1.1554
75	70.6	AM	1	azul	1.0545
75	70.6	AM	2	verde	0.9460
75	70.6	AM	2	bordo	0.9896
75	70.6	AM	2	rosa	1.0758
75	70.6	AM	2	amarela	0.9727
75	69	PM	1	laranja	0.9503
75	69	PM	1	vermelha	0.9574
75	69	PM	1	marrom	1.0834
75	69	PM	1	azul	1.1708
75	69	PM	2	verde	1.0547
75	69	PM	2	bordo	1.2595
75	69	PM	2	rosa	1.1757
75	69	PM	2	amarela	1.0485
