# Supplementary material for: Diet Switching by Mammalian Herbivores in Response to Exotic Grass Invasion
Source: PLoS One. 2016 Feb 26;11(2):e0150167. doi: 10.1371/journal.pone.0150167 (PMC4769132; doi:10.1371/journal.pone.0150167)
Supplement: S5 Database — (TXT) [file pone.0150167.s005.txt]

day	trt	ampm	itheight	theight	itmass	tmass
2	0	M	9.45	NA	2586.666667	NA
1	0	T	8.85	NA	2720	NA
1	25	M	7.66	33.73	2373.333333	16320
3	25	T	9.72	37.42	3946.666667	19040
2	50	M	9.24	40.07	2560	14760
4	50	T	9.63	33.52	2693.333333	13120
3	75	M	8.91	38.79	3720	17760
4	75	T	13.48	43.59	2160	16746.66667
6	0	M	9.71	NA	3062.34	NA
7	0	T	NA	NA	NA	NA
5	25	M	NA	NA	NA	NA
6	25	T	10.64	39.06	2417.4	26280
8	50	M	10.24	41.37	3040	24800
5	50	T	10.72	38.98	4080	11120
7	75	M	10.78	44.58	2440	31493.33333
8	75	T	9.56	41.32	2640	23520
