# Supplementary material for: Diet Switching by Mammalian Herbivores in Response to Exotic Grass Invasion
Source: PLoS One. 2016 Feb 26;11(2):e0150167. doi: 10.1371/journal.pone.0150167 (PMC4769132; doi:10.1371/journal.pone.0150167)
Supplement: S6 Database — (TXT) [file pone.0150167.s006.txt]

day	trt	ampm	itheight	theight	itmass	tmass
4	0	M	8.43	NA	2000	NA
1	0	T	10.755	NA	1960	NA
3	25	M	9.851010101	41.22208333	2760	24840
2	25	T	10.58164115	43.046875	2240	16560
2	50	M	10.77	42.3325	2520	18760
3	50	T	10.13489362	48.36860465	2680	14880
1	75	M	10.07575758	44.5	1800	20400
4	75	T	10.04894737	44.55882353	2640	18000
2	0	M	8.503143682	NA	NA	NA
3	0	T	9.683526632	NA	NA	NA
1	25	M	10.54744949	38.93910256	NA	NA
4	25	T	9.934393939	46.82326087	NA	NA
4	50	M	9.926944444	41.64973381	NA	NA
1	50	T	12.04701206	55.21078431	NA	NA
3	75	M	10.20371517	44.18538813	NA	NA
2	75	T	10.73966165	41.55	NA	NA
