# Supplementary material for: Diet Switching by Mammalian Herbivores in Response to Exotic Grass Invasion
Source: PLoS One. 2016 Feb 26;11(2):e0150167. doi: 10.1371/journal.pone.0150167 (PMC4769132; doi:10.1371/journal.pone.0150167)
Supplement: S1 Rcode — (R) [file pone.0150167.s007.R]

# ============ Analysis of tussock grazing by heifers ==============
# ============ Prepared for PLOS ONE manuscript ====================
# ==================== 19 September 2015 ===========================
# ===================== Emilio A. Laca =============================

# ======= Data =========
# 
hefs <- source("hefs.Rdmped")$value # source data from dump() file

# center continuos predictor to improve convergence
hefs$c.pp.t <- scale(hefs$pp.t.avg, center = TRUE, scale = TRUE)
hefs$flat.trt <- factor(paste(hefs$pp.t.avg, hefs$trt, sep = "_"))

str(hefs) # check out structure and see column attributes
xtabs(~ date + ampm + flat.trt, hefs)
xtabs(~ session + animal, hefs)

# ===== Load packages ====

library(lme4)
library(mgcv)
library(gamm4)
library(car)
library(ez)
library(ggplot2)
library(grid)
library(minqa)
library(lmerTest)
library(boot)


# ====== Model probability that heifer bites tussock ==========
#
# Explore shape of response
# 

pooled.g <- aggregate(g.tusck ~ pp.t.avg + trt, data = hefs, mean)

ggplot(pooled.g, aes(x = pp.t.avg, y = g.tusck, colour = trt)) +
  geom_point() + 
  geom_line(lwd = 2) + 
  theme(text = element_text(size = 25)) + 
  theme(axis.text.x = element_text(colour = 'black')) + 
  labs(x = "Tussock cover in 1 m x 1 m square", y = "Proportion of bites in tussocks")

# Model with glmer
# 
hefs.counts <- aggregate(
  cbind(g.tusck, n.grazed = rep(1,length(hefs$g.tusck))) ~ 
    trt + session + animal + pp.t.avg + ampm, 
  data = hefs, sum)

# Standardize predictor
# 
hefs.counts$s.pp.t <- with(
  hefs.counts, 
  (pp.t.avg - mean(pp.t.avg))/sqrt(var(pp.t.avg)))

hefs.counts$s.pp.t2 <- hefs.counts$s.pp.t ^ 2


hefs.counts$obs.p.tusck <- with(hefs.counts, g.tusck/n.grazed)

hefs.counts$flat.trt <- factor(
  with(
    hefs.counts, paste(
      trt, pp.t.avg, sep = "_"
    )
  )
)

levels(hefs.counts$flat.trt)

mod1b <- glmer( # Does not converge
  cbind(g.tusck, n.grazed - g.tusck) ~ 
    flat.trt + 
    (1 | session) + 
    (1 | animal), 
  family = "binomial", 
  data = hefs.counts,
  control = glmerControl(optimizer = "bobyqa")
)


mod1c <- glmer( 
  cbind(g.tusck, n.grazed - g.tusck) ~ 
    trt * s.pp.t + s.pp.t2 + ampm * s.pp.t +
    (1 | session) + 
    (1 | animal), 
  family = "binomial", 
  data = hefs.counts,
  control = glmerControl(optimizer = "bobyqa")
)

anova(mod1c)
Anova(mod1c)


mod2 <- glmer(
  cbind(g.tusck, n.grazed - g.tusck) ~ 
    trt + s.pp.t + s.pp.t2 + 
    (1 | session) + 
    (1 | animal), 
  family = "binomial", 
  data = hefs.counts,
  control = glmerControl(optimizer = "bobyqa")
)

summary(mod2)
Anova(mod2, type = 3)

# Simplify model
# 
mod3 <- update(mod2, . ~ . - s.pp.t2)
summary(mod3)
Anova(mod3)

hefs.counts$pp.t.class <- factor(hefs.counts$pp.t.avg)

# Create data grid to graph model results
# 
newdata.mod3 <- expand.grid(
  trt = unique(hefs.counts$trt), 
  s.pp.t = unique(hefs.counts$s.pp.t)
)

newdata.mod3$pred.g.tusck <- predict(mod3, newdata = newdata.mod3, re.form = NA, type = "response")

newdata.mod3$pred.g.tusck.lnk <- predict(mod3, newdata = newdata.mod3, re.form = NA, type = "link")

newdata.mod3$pp.t.avg <- 
  newdata.mod3$s.pp.t * 
  sqrt(var(hefs.counts$pp.t.avg)) + 
  mean(hefs.counts$pp.t.avg)

# Compute CI for predictions using bootMer
# 
prefun <- function(.) {
  predict(., newdata = newdata.mod3, re.form = NA, type = "response")
}

boot.pred.ptusck.hefs <- bootMer(mod3, prefun, nsim = 500)

# Create columns for confidence intervals
newdata.mod3$ci5 <- NA
newdata.mod3$ci95 <- NA

for (i in 1:length(boot.pred.ptusck.hefs$t[1,])) {
  newdata.mod3$ci5[i] <- 
    boot.ci(
      boot.pred.ptusck.hefs, conf = 0.90, type = "perc", index = i
      )$percent[4]
  newdata.mod3$ci95[i] <- 
    boot.ci(
      boot.pred.ptusck.hefs, conf = 0.90, type = "perc", index = i
    )$percent[5]
}


newdata.mod3$boot.p.t <- apply(boot.pred.ptusck.hefs$t, 2, mean)

scatterplot(boot.p.t ~ pred.g.tusck, newdata.mod3) # no bias

# Plot results
# 
# (First, remove levels not observed)
# 
not.obs.hefs <- which(newdata.mod3$pp.t.avg > 22.7 & newdata.mod3$trt == "0")
newdata.mod3 <- newdata.mod3[-not.obs.hefs,]

pd <- position_dodge(3)

ggplot(newdata.mod3, 
       aes(x = pp.t.avg, 
           y = pred.g.tusck, 
           group = trt, lty = trt)
       ) + 
  geom_errorbar(aes(ymin = ci5, 
                    ymax = ci95), 
                width = 0.1, 
                position = pd) +
  geom_line(lwd = 1.2) + 
  geom_point() + 
  ylim(0,1) + 
  geom_abline(intercept = 0, slope = 0.01, lty = "dotted") + 
  theme(text = element_text(size = 25)) + 
  theme(axis.text.x = element_text(colour = 'black')) + 
  labs(x = "Percentage of tussock cover within 1 x 1 m", 
       y = "Probability of grazing tussock (90% CI)") + 
theme(legend.key.size = unit(3, "cm")) + 
scale_linetype_discrete(
  name = "% Tussock Cover\n at Plot Level", 
  labels = c("0 %", "25 %", "50 %", "75 %"))
