# Supplementary material for: Diet Switching by Mammalian Herbivores in Response to Exotic Grass Invasion
Source: PLoS One. 2016 Feb 26;11(2):e0150167. doi: 10.1371/journal.pone.0150167 (PMC4769132; doi:10.1371/journal.pone.0150167)
Supplement: S2 Rcode — (R) [file pone.0150167.s008.R]

# ============ Analysis of tussock grazing by ewes ==============
# ============ Prepared for PLOS ONE manuscript ====================
# ==================== 10 October 2015 ===========================
# ===================== Emilio A. Laca =============================

# ======= Data =========

# 
ewes <- source("ewes.Rdmped")$value # source data from dump() file

# center continuos predictor to improve convergence
ewes$c.pp.t <- scale(ewes$pp.t.avg, center = TRUE, scale = TRUE)
ewes$flat.trt <- factor(paste(ewes$pp.t.avg, ewes$trt, sep = "_"))
ewes$int.tusck <- as.numeric(ewes$gchoice == "INT")

str(ewes) # check out structure and see column attributes
xtabs(~ date + ampm + flat.trt, ewes)
xtabs(~ session + animal, ewes)

# ===== Load packages ====

library(lme4)
library(mgcv)
library(gamm4)
library(car)
library(ez)
library(ggplot2)
library(grid)
library(minqa)
library(lmerTest)
library(boot)


# ====== Model probability that ewes bites tussock ==========
#
# Explore shape of response

pooled.g.e <- aggregate(g.tusck ~ pp.t.avg + trt, data = ewes, mean)

ggplot(pooled.g.e, aes(x = pp.t.avg, y = g.tusck, colour = trt)) +
  geom_point() + 
  geom_line(lwd = 2) + 
  theme(text = element_text(size = 25)) + 
  theme(axis.text.x = element_text(colour = 'black')) + 
  labs(x = "Tussock cover in 1 m x 1 m square", y = "Proportion of bites in tussocks")

# Model with glmer
# 
ewes.counts <- aggregate(
  cbind(g.tusck, n.grazed = rep(1,length(ewes$g.tusck)), int.tusck) ~ 
    trt + session + animal + pp.t.avg + ampm, 
  data = ewes, sum)

# Standardize predictor
# 
ewes.counts$s.pp.t <- with(
  ewes.counts, 
  (pp.t.avg - mean(pp.t.avg))/sqrt(var(pp.t.avg)))

ewes.counts$s.pp.t2 <- ewes.counts$s.pp.t ^ 2

ewes.counts$obs.p.tusck <- with(ewes.counts, g.tusck/n.grazed)

ewes.counts$flat.trt <- factor(
  with(
    ewes.counts, paste(
      trt, pp.t.avg, sep = "_"
    )
  )
)

levels(ewes.counts$flat.trt)

mod1b <- glmer( # Does not converge
  cbind(g.tusck, n.grazed - g.tusck) ~ 
    flat.trt + 
    (1 | session) + 
    (1 | animal), 
  family = "binomial", 
  data = ewes.counts,
  control = glmerControl(optimizer = "bobyqa")
)


mod1c <- glmer( 
  cbind(g.tusck, n.grazed - g.tusck) ~ 
    trt * s.pp.t + s.pp.t2 + ampm * s.pp.t +
    (1 | session) + 
    (1 | animal), 
  family = "binomial", 
  data = ewes.counts,
  control = glmerControl(optimizer = "bobyqa")
)

anova(mod1c)
Anova(mod1c, type = 3)

# Simplify model

mod2 <- update(mod1c, . ~ . - s.pp.t2)

summary(mod2)
Anova(mod2, type = 3)

ewes.counts$pp.t.class <- factor(ewes.counts$pp.t.avg)

# Create data grid to graph model results
# 
newdata.mod2 <- expand.grid(
  trt = unique(ewes.counts$trt), 
  s.pp.t = unique(ewes.counts$s.pp.t),
  ampm = unique(ewes.counts$ampm)
)


newdata.mod2$pred.g.tusck <- predict(mod2, newdata = newdata.mod2, re.form = NA, type = "response")

newdata.mod2$pred.g.tusck.lnk <- predict(mod2, newdata = newdata.mod2, re.form = NA, type = "link")

newdata.mod2$pp.t.avg <- 
  newdata.mod2$s.pp.t * 
  sqrt(var(ewes.counts$pp.t.avg)) + 
  mean(ewes.counts$pp.t.avg)

# Compute CI for predictions using bootMer
# 
prefun <- function(.) {
  predict(., newdata = newdata.mod2, re.form = NA, type = "response")
}

boot.pred.ptusck.ewes <- bootMer(mod2, prefun, nsim = 500)

# Create columns for confidence intervals
newdata.mod2$ci5 <- NA
newdata.mod2$ci95 <- NA

for (i in 1:length(boot.pred.ptusck.ewes$t[1,])) {
  newdata.mod2$ci5[i] <- 
    boot.ci(
      boot.pred.ptusck.ewes, conf = 0.90, type = "perc", index = i
    )$percent[4]
  newdata.mod2$ci95[i] <- 
    boot.ci(
      boot.pred.ptusck.ewes, conf = 0.90, type = "perc", index = i
    )$percent[5]
}


newdata.mod2$boot.p.t <- apply(boot.pred.ptusck.ewes$t, 2, mean)

scatterplot(boot.p.t ~ pred.g.tusck, newdata.mod2) # no bias

# Plot results
# (First, remove levels not observed)
# 
not.obs <- which(newdata.mod2$pp.t.avg > 22.5 & newdata.mod2$trt == "0")
newdata.mod2 <- newdata.mod2[-not.obs,]

pd <- position_dodge(3)

ggplot(newdata.mod2, 
       aes(x = pp.t.avg, 
           y = pred.g.tusck, 
           group = trt, lty = trt)) + 
  facet_grid(~ampm) + 
  geom_errorbar(aes(ymin = ci5, 
                    ymax = ci95), 
                width = 0.1, 
                position = pd) +
  geom_line(lwd = 1.2) + 
  geom_point() + 
  ylim(0,1) + 
  geom_abline(intercept = 0, slope = 0.01, lty = "dotted") + 
  theme(text = element_text(size = 25)) + 
  theme(axis.text.x = element_text(colour = 'black')) + 
  labs(x = "Percentage of tussock cover within 1 x 1 m", 
       y = "Probability of grazing tussock (90% CI)") + 
  theme(legend.key.size = unit(3, "cm")) + 
  scale_linetype_discrete(
    name = "% Tussock Cover\n at Plot Level", 
    labels = c("0 %", "25 %", "50 %", "75 %"))

# ====== Model probability that ewes bits intra-tussock ==========

mod1c.int <- glmer( 
  cbind(int.tusck, n.grazed - int.tusck) ~ 
    trt * s.pp.t + s.pp.t2 + ampm * s.pp.t +
    (1 | session) + 
    (1 | animal), 
  family = "binomial", 
  data = ewes.counts,
  control = glmerControl(optimizer = "bobyqa")
)

Anova(mod1c.int)

mod2.int <- update(mod1c.int, 
                   . ~ . - s.pp.t2 - 
                     ampm - 
                     s.pp.t:ampm - 
                     (1 | session))

summary(mod2.int)
Anova(mod2.int, type = 3)


newdata.mod2.int <- expand.grid(
  trt = unique(ewes.counts$trt), 
  s.pp.t = unique(ewes.counts$s.pp.t)
)


newdata.mod2.int$pred.g.tusck <- predict(mod2.int, newdata = newdata.mod2.int, re.form = NA, type = "response")

newdata.mod2.int$pred.g.tusck.lnk <- predict(mod2.int, newdata = newdata.mod2.int, re.form = NA, type = "link")

newdata.mod2.int$pp.t.avg <- 
  newdata.mod2.int$s.pp.t * 
  sqrt(var(ewes.counts$pp.t.avg)) + 
  mean(ewes.counts$pp.t.avg)

# Compute CI for predictions using bootMer
# 
prefun <- function(.) {
  predict(., newdata = newdata.mod2.int, re.form = NA, type = "response")
}

boot.mod2.int <- bootMer(mod2.int, prefun, nsim = 500)


newdata.mod2.int$boot.p.int <- apply(boot.mod2.int$t, 2, mean)
scatterplot(boot.p.int ~ pred.g.tusck, newdata.mod2.int) # no bias


# Create columns for confidence intervals
newdata.mod2.int$ci5 <- NA
newdata.mod2.int$ci95 <- NA

for (i in 1:length(boot.mod2.int$t[1,])) {
  newdata.mod2.int$ci5[i] <- 
    boot.ci(
      boot.mod2.int, conf = 0.90, type = "perc", index = i
    )$percent[4]
  newdata.mod2.int$ci95[i] <- 
    boot.ci(
      boot.mod2.int, conf = 0.90, type = "perc", index = i
    )$percent[5]
}

# Plot results
# (First, remove levels not observed)
# 
not.obs <- which(newdata.mod2.int$pp.t.avg > 22.5 & newdata.mod2.int$trt == "0")
newdata.mod2.int <- newdata.mod2.int[-not.obs,]

pd <- position_dodge(2)

ggplot(newdata.mod2.int, 
       aes(x = pp.t.avg, 
           y = boot.p.int, 
           group = trt, lty = trt)) + 
  geom_errorbar(aes(ymin = ci5, 
                    ymax = ci95), 
                width = 0.1, 
                position = pd) +
  geom_line(lwd = 1.2) + 
  geom_point(aes(shape = trt, size = 4)) + 
  ylim(0,0.5) + 
  geom_abline(intercept = 0, slope = 0.01, lty = "dotted") + 
  theme(text = element_text(size = 25)) + 
  theme(axis.text.x = element_text(colour = 'black')) + 
  labs(x = "Percentage of tussock cover within 1 x 1 m", 
       y = "Probability of grazing intra-tussock (90% CI)") + 
  theme(legend.position = "none")
