# Supplementary material for: Diet Switching by Mammalian Herbivores in Response to Exotic Grass Invasion
Source: PLoS One. 2016 Feb 26;11(2):e0150167. doi: 10.1371/journal.pone.0150167 (PMC4769132; doi:10.1371/journal.pone.0150167)
Supplement: S3 Rcode — (R) [file pone.0150167.s009.R]

# ======== Analysis of selectivity at two scales by heifers =========
# ============ Prepared for PLOS ONE manuscript ====================
# ==================== 11 October 2015 ===========================
# ===================== Emilio A. Laca =============================
# ===== Load packages ====

library(lme4)
library(reshape2)
library(dplyr)
library(car)
library(ez)
library(ggplot2)
library(grid)
library(minqa)
library(lmerTest)
library(boot)


# ======= Data =========

h.sel.path <- read.csv("hefsSelectvPath.txt", header = TRUE)
str(h.sel.path)
h.sel.path$trt <- as.factor(h.sel.path$trt)

# selectv.Path is the proportion of intertussock in the search path with "queen neighbors" divided by the proportion of intertussock in the plot or paddock.
# 
h.sel.FS2b <- read.csv("hefsSelectvFS2b.txt", header = TRUE)
str(h.sel.FS2b)
h.sel.FS2b$trt <- as.factor(h.sel.FS2b$trt)

# selectv.FS2b is the proportion of bites from inter and intra tussock divided by the proportion of inter and intra tussock in the search path.
# 

names(h.sel.path)
names(h.sel.FS2b)
h.sel <- merge(h.sel.path, h.sel.FS2b, by = c("trt", "ampm", "animal"))

h.sel <- melt(
  h.sel[,c(1:4, 7, 13)], 
  id.vars = c("trt", "trt.pcnt", "ampm", "animal"), 
  measure.vars = c("selectv.FS2b", "selectv.Path"), 
  variable.name = "sscale", 
  value.name = "selectv", 
  na.rm = TRUE
)

h.sel$sscale <- recode(h.sel$sscale, "'selectv.FS2b' = 'FS2b';'selectv.Path' = 'path'")
h.sel$session <- factor(with(h.sel, paste(trt, ampm, sep = "")))
str(h.sel)

hist(h.sel$selectv)

# ================== start model with lmer ==============
# 

hsm1 <- lmer(selectv ~ trt * sscale + ampm + (1 | session) + (1 | animal), data = h.sel)

Anova(hsm1)
summary(hsm1)

hsm2 <- update(hsm1, . ~ . - ampm - (1 | session))

Anova(hsm2)
summary(hsm2)
anova(hsm1,hsm2)

plot(hsm2) # heterogeneity of variance. Use nlme

library(nlme)

hsm3 <- lme(selectv ~ 
              trt * sscale, 
            random = ~1 | animal, 
            data = h.sel)

plot(hsm3)

hsm4 <- update(hsm3, weights = varExp(form = ~fitted(.)))

plot(residuals(hsm4, type = "n") ~ fitted(hsm4))
plot(hsm4)
intervals(hsm4) # animal ranef not needed

hsm5 <- gls(selectv ~ trt * sscale, 
            data = h.sel, 
            weights = varExp(form = ~fitted(.)))
plot(hsm5)
anova(hsm5)

# get estimate and CI's
library(AICcmodavg)

ndh <- expand.grid(
  trt = unique(h.sel$trt), 
  sscale = unique(h.sel$sscale)
)

ndh <- cbind(ndh, predictSE.gls(hsm5, ndh))

pd <- position_dodge(1)


ggplot(ndh, aes(x = as.numeric(as.character(trt)), 
                 y = fit, 
                 lty = sscale, 
                 group = sscale,
                 ymax = max(fit)*1.05)) + 
  
  geom_errorbar(aes(ymin = fit - se.fit, 
                    ymax = fit + se.fit), 
                    colour = "black", 
                    width = 0.1, 
                    position = pd) +
  
  geom_line(position = pd, size = 1) +
  
  geom_point(position = pd, size = 5, shape = 21, fill = "white") + 
  
  xlab("Percentage of tussock cover at plot level") +
  
  ylab("Selectivity index") + 
  
  ylim(0.9, 2.75) + 
  
  scale_colour_hue(name = "Scale of selectivity",
                   breaks = c("path", "FS2b"),
                   labels = c("Path", "Feeding station to bite"),
                   l = 40) +
  
  theme(text = element_text(size = 25)) + 
  
  theme(axis.text.x = element_text(colour = 'black')) + 
  
  theme(legend.justification = c(1,0),
        legend.position = c(0,1))

  
