# Supplementary material for: Diet Switching by Mammalian Herbivores in Response to Exotic Grass Invasion
Source: PLoS One. 2016 Feb 26;11(2):e0150167. doi: 10.1371/journal.pone.0150167 (PMC4769132; doi:10.1371/journal.pone.0150167)
Supplement: S4 Rcode — (R) [file pone.0150167.s010.R]

# ============ Analysis of selectivity at two scales by ewes =============
# ============ Prepared for PLOS ONE manuscript ====================
# ==================== 11 October 2015 ===========================
# ===================== Emilio A. Laca =============================
# ===== Load packages ====

library(lme4)
library(reshape2)
library(dplyr)
library(car)
library(ez)
library(ggplot2)
library(grid)
library(minqa)
library(lmerTest)
library(boot)


# ======= Data =========

ew.sel.path <- read.csv("ewesSelectvPath.txt", header = TRUE)
str(ew.sel.path)
ew.sel.path$trt <- as.factor(ew.sel.path$trt)
ew.sel.path$agroup <- as.factor(ew.sel.path$agroup)


# selectv.Path is the proportion of intertussock in the search path with "queen neighbors" divided by the proportion of intertussock in the plot or paddock.
# 
ew.sel.FS2b <- read.csv("ewesSelectvFS2b.txt", header = TRUE)
str(ew.sel.FS2b)
ew.sel.FS2b$trt <- as.factor(ew.sel.FS2b$trt)
ew.sel.FS2b$agroup <- as.factor(ew.sel.FS2b$agroup)

# selectv.FS2b is the proportion of bites from inter and intra tussock divided by the proportion of inter and intra tussock in the search path.
# 

names(ew.sel.path)
names(ew.sel.FS2b)
ew.sel <- merge(ew.sel.path, ew.sel.FS2b, by = c("trt", "trt.pcnt", "ampm", "agroup", "animal"))

ew.sel <- melt(
  ew.sel[,c(1:6, 12)], 
  id.vars = c("trt", "trt.pcnt", "ampm", "agroup", "animal"), 
  measure.vars = c("selectv.FS2b", "selectv.Path"), 
  variable.name = "sscale", 
  value.name = "selectv", 
  na.rm = TRUE
)

ew.sel$sscale <- recode(ew.sel$sscale, "'selectv.FS2b' = 'FS2b';'selectv.Path' = 'path'")
ew.sel$session <- factor(with(ew.sel, paste(trt, ampm, agroup, sep = "")))
str(ew.sel)

hist(ew.sel$selectv.Path)
hist(ew.sel$selectv.FS2b)

# ================== start model with lmer ==============
# 

esm1 <- lmer(selectv ~ trt * sscale + ampm + (1 | session) + (1 | animal), data = ew.sel)

anova(esm1)
summary(esm1)

esm2 <- update(esm1, . ~ . - ampm - (1 | session))

Anova(esm2)
summary(esm2)
anova(esm1,esm2)

plot(esm2) # heterogeneity of variance. Use nlme

library(nlme)

esm3 <- lme(selectv ~ 
              trt * sscale, 
            random = ~1 | animal, 
            data = ew.sel)

plot(esm3)

esm4 <- update(esm3, weights = varExp(form = ~fitted(.)))

plot(residuals(esm4, type = "n") ~ fitted(esm4))
plot(esm4)
intervals(esm4) # animal ranef not needed

esm5 <- gls(selectv ~ trt * sscale, 
            data = ew.sel, 
            weights = varExp(form = ~fitted(.)))
plot(esm5)
anova(esm5)

# get estimate and CI's
library(AICcmodavg)

ndew <- expand.grid(
  trt = unique(ew.sel$trt), 
  sscale = unique(ew.sel$sscale)
)

ndew <- cbind(ndew, predictSE.gls(esm5, ndew))

pd <- position_dodge(1)


ggplot(ndew, aes(x = as.numeric(as.character(trt)), 
                 y = fit, 
                 lty = sscale, 
                 group = sscale,
                 ymax = max(fit)*1.05)) + 
  
  geom_errorbar(aes(ymin = fit - se.fit, 
                    ymax = fit + se.fit), 
                    colour = "black", 
                    width = 0.1, 
                    position = pd) +
  
  geom_line(position = pd, size = 1) +
  
  geom_point(position = pd, size = 5, shape = 21, fill = "white") + 
  
  xlab("Percentage of tussock cover at plot level") +
  
  ylab("Selectivity index") +
  
  scale_colour_hue(name = "Scale of selectivity",
                   breaks = c("path", "FS2b"),
                   labels = c("Path", "Feeding station to bite"),
                   l = 40) +
  
  theme(text = element_text(size = 25)) + 
  
  theme(axis.text.x = element_text(colour = 'black')) + 
  
  theme(legend.justification = c(1,0),
        legend.position = c(0,1))

  
