# Supplementary material for: Diet Switching by Mammalian Herbivores in Response to Exotic Grass Invasion
Source: PLoS One. 2016 Feb 26;11(2):e0150167. doi: 10.1371/journal.pone.0150167 (PMC4769132; doi:10.1371/journal.pone.0150167)
Supplement: S5 Rcode — (R) [file pone.0150167.s011.R]

# ======== Analysis of sward for heifers =========
# ============ Prepared for PLOS ONE manuscript ====================
# ==================== 27 October 2015 ===========================
# ===================== Carolina Bremm =============================
# ===== Load packages ====

library(nlme)
library (lme4)

# ======= Data =========

sward <- read.csv("S5_Database.txt", header = TRUE)
str(sward)
names(sward)
summary (sward)
sward$trt<-as.factor(sward$trt)
str(sward)


# ================== Model with lm ==============
# 

hsm1 <- lm(itheight ~ trt + ampm, data = sward)
anova(hsm1)
summary(hsm1)

plot(hsm1) # heterogeneity of variance.  

hsm2 <- lm(theight ~ trt + ampm, data = sward)
anova(hsm2)
summary(hsm2)

plot(hsm2) # heterogeneity of variance.  

hsm3 <- lm(itmass ~ trt + ampm, data = sward)
anova(hsm3)
summary(hsm3)

plot(hsm3) # heterogeneity of variance.   

hsm4 <- lm(tmass ~ trt + ampm, data = sward)
anova(hsm4)
summary(hsm4)

plot(hsm4) # heterogeneity of variance.    
